# Supplementary material for: ﻿Selaginelladensiciliata (subg. Heterostachys, Selaginellaceae), a new spikemoss species from China based on morphological and molecular data
Source: PhytoKeys. 2023 Jun 7;227:135–49. doi: 10.3897/phytokeys.227.101222 (PMC10267717; doi:10.3897/phytokeys.227.101222)
Supplement: XML Treatment for Selaginella densiciliata [file phytokeys.227.101222-treatment1.xml]

<!DOCTYPE tp:taxon-treatment
  PUBLIC "-//TaxonX//DTD Taxonomic Treatment Publishing DTD v0 20100105//EN" "tax-treatment-NSO.dtd">
<tp:taxon-treatment xmlns:tp="http://www.plazi.org/taxpub"><tp:treatment-meta><kwd-group><label>Taxon classification</label><kwd>
                <named-content content-type="kingdom">Plantae</named-content>
              </kwd><kwd>
                <named-content content-type="order">Selaginellales</named-content>
              </kwd><kwd>
                <named-content content-type="family">Selaginellaceae</named-content>
              </kwd></kwd-group><mixed-citation publication-type="journal"><person-group><name><surname>Fang</surname><given-names>Shao-Li</given-names></name><name><surname>Xu</surname><given-names>Bo</given-names></name><name><surname>Zhang</surname><given-names>Liang</given-names></name><name><surname>He</surname><given-names>Zhao-Rong</given-names></name><name><surname>Zhou</surname><given-names>Xin-Mao</given-names></name></person-group><article-title>﻿<italic><tp:taxon-name><tp:taxon-name-part taxon-name-part-type="genus" reg="Selaginella">Selaginella</tp:taxon-name-part><tp:taxon-name-part taxon-name-part-type="species" reg="densiciliata">densiciliata</tp:taxon-name-part></tp:taxon-name></italic> (subg. <italic><tp:taxon-name><tp:taxon-name-part taxon-name-part-type="genus" reg="Selaginella"/><tp:taxon-name-part taxon-name-part-type="subgenus" reg="Heterostachys">Heterostachys</tp:taxon-name-part></tp:taxon-name></italic>, <tp:taxon-name><tp:taxon-name-part taxon-name-part-type="family">Selaginellaceae</tp:taxon-name-part></tp:taxon-name>), a new spikemoss species from China based on morphological and molecular data</article-title><source>PhytoKeys</source><day>07</day><month>06</month><year>2023</year><volume>227</volume><fpage>135</fpage><lpage>149</lpage><pub-id pub-id-type="doi">10.3897/phytokeys.227.101222</pub-id></mixed-citation></tp:treatment-meta><tp:nomenclature><label>﻿</label><tp:taxon-name>
              <object-id xmlns:xlink="http://www.w3.org/1999/xlink" content-type="arpha" xlink:type="simple">B2761967-8FDB-5D36-BA91-5DC6E1EE8106</object-id>
              <tp:taxon-name-part taxon-name-part-type="genus" reg="Selaginella">Selaginella</tp:taxon-name-part>
              <tp:taxon-name-part taxon-name-part-type="species" reg="densiciliata">densiciliata</tp:taxon-name-part>
              <object-id xmlns:xlink="http://www.w3.org/1999/xlink" content-type="ipni" xlink:type="simple">urn:lsid:ipni.org:names:77320720-1</object-id>
            </tp:taxon-name><tp:taxon-authority>X.M.Zhou, Liang Zhang &amp; Bo Xu</tp:taxon-authority><tp:taxon-status xmlns:xlink="http://www.w3.org/1999/xlink" xlink:type="simple">sp. nov.</tp:taxon-status></tp:nomenclature><tp:treatment-sec sec-type="material" id="SECID0EOAAG"><title>Type.</title><p>China. Xizang: Medog County, Beibeng Township, on the way from A’niqiao to #3 bridge, in broad-leaved evergreen forest, <named-content xmlns:xlink="http://www.w3.org/1999/xlink" content-type="dwc:verbatimCoordinates" xlink:type="simple"><named-content content-type="geo-json" specific-use="{&#34;type&#34;:&#34;Point&#34;,&#34;coordinates&#34;:[95.165831,29.344878]}" id="NCID0EXAAG" xlink:type="simple">29°20'41.56"N, 95°9'56.99"E</named-content></named-content>, elev. 1600 m, 15 Oct. 2017, <italic>Liang Zhang</italic>, <italic>Wen-Bin Ju &amp; Heng-Ning Deng2215</italic> (holotype: KUN-1572683!, isotypes: KUN-1572684!, PYU-02074721!, PYU-02074722!).</p></tp:treatment-sec><tp:treatment-sec sec-type="diagnosis" id="SECID0EABAG"><title>Diagnosis.</title><p><italic><tp:taxon-name><tp:taxon-name-part taxon-name-part-type="genus" reg="Selaginella">Selaginella</tp:taxon-name-part><tp:taxon-name-part taxon-name-part-type="species" reg="densiciliata">densiciliata</tp:taxon-name-part></tp:taxon-name></italic> is similar to <italic><tp:taxon-name><tp:taxon-name-part taxon-name-part-type="genus" reg="Selaginella">S.</tp:taxon-name-part><tp:taxon-name-part taxon-name-part-type="species" reg="repanda">repanda</tp:taxon-name-part></tp:taxon-name></italic>, <italic><tp:taxon-name><tp:taxon-name-part taxon-name-part-type="genus" reg="Selaginella">S.</tp:taxon-name-part><tp:taxon-name-part taxon-name-part-type="species" reg="subvaginata">subvaginata</tp:taxon-name-part></tp:taxon-name></italic>, and <italic><tp:taxon-name><tp:taxon-name-part taxon-name-part-type="genus" reg="Selaginella">S.</tp:taxon-name-part><tp:taxon-name-part taxon-name-part-type="species" reg="vaginata">vaginata</tp:taxon-name-part></tp:taxon-name></italic> in having relatively small plants (Fig. <xref ref-type="fig" rid="F3">3E</xref>), base of stem with ventral leaves strongly curly and surrounding stem when dry (Fig. <xref ref-type="fig" rid="F3">3E</xref>), submonomorphic sporophylls (Fig. <xref ref-type="fig" rid="F2">2B, F, G</xref>), but the new species has sterile leaves margins densely ciliate at base (Fig. <xref ref-type="fig" rid="F2">2H–J</xref>), dorsal leaves obviously carinate (Fig. <xref ref-type="fig" rid="F2">2D, I</xref>), symmetrical axillary leaves oblong-ovate ovate-triangular (Fig. <xref ref-type="fig" rid="F2">2H</xref>), and megaspore surfaces fine reticulate (Fig. <xref ref-type="fig" rid="F2">2M, N</xref>).</p><fig id="F3" position="float" orientation="portrait"><object-id xmlns:xlink="http://www.w3.org/1999/xlink" content-type="doi" xlink:type="simple">10.3897/phytokeys.227.101222.figure3</object-id><object-id xmlns:xlink="http://www.w3.org/1999/xlink" content-type="arpha" xlink:type="simple">07BE9E9B-4916-5A31-ABF8-F5325E134685</object-id><label>Figure 3.</label><caption><p>Type of <italic><tp:taxon-name><tp:taxon-name-part taxon-name-part-type="genus" reg="Selaginella">Selaginella</tp:taxon-name-part><tp:taxon-name-part taxon-name-part-type="species" reg="densiciliata">densiciliata</tp:taxon-name-part></tp:taxon-name></italic><bold>A</bold> dorsal view of branches with strobili <bold>B</bold> ventral view of branches with strobili <bold>C</bold> dorsal view of branches <bold>D</bold> ventral view of branches <bold>E</bold> holotype of <italic><tp:taxon-name><tp:taxon-name-part taxon-name-part-type="genus" reg="Selaginella">Selaginella</tp:taxon-name-part><tp:taxon-name-part taxon-name-part-type="species" reg="densiciliata">densiciliata</tp:taxon-name-part></tp:taxon-name></italic> (<italic>L. Zhang</italic> et al. <italic>2215</italic>).</p></caption><graphic xmlns:xlink="http://www.w3.org/1999/xlink" xlink:href="phytokeys-227-135_article-101222__-g003.jpg" position="float" orientation="portrait" xlink:type="simple" id="oo_861091.jpg"><uri content-type="original_file" xlink:type="simple">https://binary.pensoft.net/fig/861091</uri></graphic></fig></tp:treatment-sec><tp:treatment-sec sec-type="description" id="SECID0E6EAG"><title>Description.</title><p><bold><italic>Plants</italic></bold> terrestrial, evergreen, ascending to suberect, 7.0–15.0 cm tall, without creeping rhizomes or stolons, without elongate tuber at base of stem (Fig. <xref ref-type="fig" rid="F3">3E</xref>). <bold><italic>Rhizophores</italic></bold> grow from the base to the middle of stem, borne on ventral side in axils of branches (Figs <xref ref-type="fig" rid="F2">2C</xref>, <xref ref-type="fig" rid="F3">3E</xref>), 0.2–0.3 mm in diam. <bold><italic>Main stem</italic></bold> branched upwards from near the base, pinnately branched (Figs <xref ref-type="fig" rid="F2">2A</xref>, <xref ref-type="fig" rid="F3">3</xref>), unbranched main stem is 0.5–3.5 cm tall, terete, glabrous, 0.4–0.6 mm in diam (Fig. <xref ref-type="fig" rid="F3">3</xref>). <bold><italic>Branches</italic></bold> 6–14 pairs, 2 or 3 times pinnately branched; adjacent main branches on main stem 3.1–5.0 mm apart, the terminal branches 2.6–5.2 mm wide (Fig. <xref ref-type="fig" rid="F3">3C–E</xref>). <bold><italic>Sterile leaves</italic></bold> four rows, leathery, margins densely ciliate on the lower parts or at least at base (Fig. <xref ref-type="fig" rid="F2">2H–J</xref>). <bold><italic>Axillary leaves</italic></bold> on main stems not larger than those on branches, symmetrical, oblong-ovate to ovate-triangular ovate-triangular, base not peltate, truncate; axillary leaves on branches symmetrical, oblong-ovate to ovate-triangular, base cordate, 1.6–2.1×0.8–1.2 mm, slightly carinate, margins densely ciliate in basal half to denticulate at apex, apex acute (Fig. <xref ref-type="fig" rid="F2">2C, E, H</xref>). <bold><italic>Dorsal leaves</italic></bold> asymmetrical, those on main stems strongly larger than those on branches; ovate, 1.2–1.9 × 0.5–1.0 mm, strongly carinate, base truncate, oblique, peltate, margins slightly densely ciliate at basal half, upward denticulate, apex shortly aristate (Fig. <xref ref-type="fig" rid="F2">2C, E, J</xref>). <bold><italic>Ventral leaves</italic></bold> asymmetrical, overlapping stem and branches, those on main stem strongly larger than those on branches, oblong-falcate, 2.0–2.7×1.0–1.5 mm, carinate, base round, peltate, apex acute; basiscopic margins slightly denticulate at base, upward subentire; acroscopic base margins densely ciliate at lower part, upward subentire (Fig. <xref ref-type="fig" rid="F2">2D, I</xref>). <bold><italic>Strobili</italic></bold> solitary, terminal, compact, quadrangular, 4.3–7.9 mm (Figs <xref ref-type="fig" rid="F2">2B, F, G</xref>, <xref ref-type="fig" rid="F3">3A, B</xref>). <bold><italic>Sporophylls</italic></bold> slightly dimorphic, dorsal sporophylls slightly longer than ventral sporophylls (Fig. <xref ref-type="fig" rid="F2">2B, F, G</xref>); dorsal sporophylls ovate, carinate, 1.4–1.5×0.7–0.9 mm, margins denticulate, base cuneate, not peltate, apex acuminate, without sporophyll-pteryx (Fig. <xref ref-type="fig" rid="F2">2K</xref>); ventral sporophylls broadly ovate, carinate, 1.23–1.47×0.69–0.81 mm, base truncate, not peltate, apex acuminate, margin denticulate (Fig. <xref ref-type="fig" rid="F2">2G</xref>). Megasporophylls in basal portion on lower side of strobilus. <bold><italic>Megaspore</italic></bold> white-yellow, oblate spheroid to subglobose, 225.6–280.2 μm in diam., prominent laesurae extend 2/3 of the distance to the equator; surface finely reticulate ornamentation (Fig. <xref ref-type="fig" rid="F2">2M, N</xref>). <bold><italic>Microspore</italic></bold> orange, hemispherical, 27.4–37.7 μm, surfaces with dense and large verrucate ornamentation covered with densely irregular granular microstructure (Fig. <xref ref-type="fig" rid="F2">2O, P</xref>).</p></tp:treatment-sec><tp:treatment-sec sec-type="distribution" id="SECID0EHJAG"><title>Geographical distribution and habitat.</title><p><italic><tp:taxon-name><tp:taxon-name-part taxon-name-part-type="genus" reg="Selaginella">Selaginella</tp:taxon-name-part><tp:taxon-name-part taxon-name-part-type="species" reg="densiciliata">densiciliata</tp:taxon-name-part></tp:taxon-name></italic> is only known from Beibeng Township, Medog County, Xizang Province, China. It grows in humid places in evergreen broadleaved forests, at elevations of 1000–1600 m.</p></tp:treatment-sec><tp:treatment-sec sec-type="material" id="SECID0EYJAG"><title>Additional specimens examined (paratypes).</title><p><bold>China. Xizang: Nyingchi City, Medog county, Beibeng township.</bold> on the way from A’niqiao to Hanmi village, elev. ca. 1000 m, <named-content xmlns:xlink="http://www.w3.org/1999/xlink" content-type="dwc:verbatimCoordinates" xlink:type="simple"><named-content content-type="geo-json" specific-use="{&#34;type&#34;:&#34;Point&#34;,&#34;coordinates&#34;:[95.171997,29.337333]}" id="NCID0EDKAG" xlink:type="simple">29°20'14.40"N, 95°10'19.19"E</named-content></named-content>, 4 Jun. 2015. <italic>Bo Xu &amp; Xin-Mao Zhou YLZB2043</italic> (CDBI, PYU); on the way from A’niqiao to Hanmi village, elev. 1530 m, <named-content xmlns:xlink="http://www.w3.org/1999/xlink" content-type="dwc:verbatimCoordinates" xlink:type="simple"><named-content content-type="geo-json" specific-use="{&#34;type&#34;:&#34;Point&#34;,&#34;coordinates&#34;:[95.170206,29.341531]}" id="NCID0ENKAG" xlink:type="simple">29°20'29.51"N, 95°10'12.74"E</named-content></named-content>, 15 Oct. 2017, <italic>Liang Zhang</italic>, <italic>Wen-Bin Ju &amp; Heng-Ning Deng 2090</italic> (KUN, PYU); on the way from A’niqiao to Hanmi village, alt. 1120 m, <named-content xmlns:xlink="http://www.w3.org/1999/xlink" content-type="dwc:verbatimCoordinates" xlink:type="simple"><named-content content-type="geo-json" specific-use="{&#34;type&#34;:&#34;Point&#34;,&#34;coordinates&#34;:[95.176797,29.328542]}" id="NCID0EZKAG" xlink:type="simple">29°19'42.75"N, 95°10'36.47"E</named-content></named-content>, 17 Oct. 2017, <italic>Liang Zhang</italic>, <italic>Wen-Bin Ju &amp; Heng-Ning Deng 2203</italic> (KUN, PYU).</p></tp:treatment-sec><tp:treatment-sec sec-type="etymology" id="SECID0ECLAG"><title>Etymology.</title><p>The specific epithet “<italic><tp:taxon-name><tp:taxon-name-part taxon-name-part-type="genus" reg="Selaginella"/><tp:taxon-name-part taxon-name-part-type="species" reg="densiciliata">densiciliata</tp:taxon-name-part></tp:taxon-name></italic>” is a compound word derived from the Latin word “<italic>dense</italic>” which means dense and suffix “<italic>ciliata</italic>” which means ciliate. The specific epithet “<italic><tp:taxon-name><tp:taxon-name-part taxon-name-part-type="genus" reg="Selaginella"/><tp:taxon-name-part taxon-name-part-type="species" reg="densiciliata">densiciliata</tp:taxon-name-part></tp:taxon-name></italic>” refers to sterile leave (axillary leaves, dorsal leaves, and ventral leaves, Fig. <xref ref-type="fig" rid="F2">2H–J</xref>) margins with dense cilia at base.</p></tp:treatment-sec><tp:treatment-sec><!--Section generated to contain objects referenced in tp:taxon-treatment.--><fig id="F2" position="float" orientation="portrait"><object-id xmlns:xlink="http://www.w3.org/1999/xlink" content-type="doi" xlink:type="simple">10.3897/phytokeys.227.101222.figure2</object-id><object-id xmlns:xlink="http://www.w3.org/1999/xlink" content-type="arpha" xlink:type="simple">FA1D12F4-E648-56D3-B98C-C0195269566E</object-id><label>Figure 2.</label><caption><p><italic><tp:taxon-name><tp:taxon-name-part taxon-name-part-type="genus" reg="Selaginella">Selaginella</tp:taxon-name-part><tp:taxon-name-part taxon-name-part-type="species" reg="densiciliata">densiciliata</tp:taxon-name-part></tp:taxon-name></italic><bold>A</bold> dorsal view of branches <bold>B</bold> ventral view of branches with strobili <bold>C</bold> ventral view of branches, showing rhizophores, axillary leaves, and ventral leaves <bold>D</bold> dorsal view of branches, showing dorsal leaves <bold>E</bold> ventral view of branches, showing axillary leaves, and ventral leaves <bold>F</bold> dorsal view of strobilus <bold>G</bold> ventral view of strobilus <bold>H</bold> axillary leaf on stems (left) and branches (right) <bold>I</bold> dorsal leaf <bold>J</bold> ventral leaf <bold>K</bold> dorsal sporophyll <bold>L</bold> ventral sporophyll <bold>M</bold> proximal surface of megaspore <bold>N</bold> distal surface of megaspore <bold>O</bold> proximal surface of microspore <bold>P</bold> distal surface of microspore (from the holotype: <italic>L. Zhang</italic> et al. <italic>2215</italic>).</p></caption><graphic xmlns:xlink="http://www.w3.org/1999/xlink" xlink:href="phytokeys-227-135_article-101222__-g002.jpg" position="float" orientation="portrait" xlink:type="simple" id="oo_861090.jpg"><uri content-type="original_file" xlink:type="simple">https://binary.pensoft.net/fig/861090</uri></graphic></fig></tp:treatment-sec></tp:taxon-treatment>
